# Supplementary material for: Increased root hair density by loss of WRKY6 in Arabidopsis thaliana
Source: PeerJ. 2017 Jan 24;5:e2891. doi: 10.7717/peerj.2891 (PMC5267569; doi:10.7717/peerj.2891)
Supplement: Data S1 [file peerj-05-2891-s001.xlsx]

## Sheet: density
accession_ID	name	block	experiment	run	position	treatment	root	hair_density
M13	Col-0	1	mutants		3	0	1	18
M13	Col-0	1	mutants		3	0	2	17
M13	Col-0	1	mutants		3	0	3	22
M13	Col-0	1	mutants		3	0	4	14
M13	Col-0	1	mutants		3	0	5	21
M13	Col-0	1	mutants		3	1	1	26
M13	Col-0	1	mutants		3	1	2	21
M13	Col-0	1	mutants		3	1	3	24
M13	Col-0	1	mutants		3	1	4	22
M13	Col-0	1	mutants		3	1	5	21
M13	Col-0	2	mutants		1	0	1	22
M13	Col-0	2	mutants		1	0	2	21
M13	Col-0	2	mutants		1	0	3	20
M13	Col-0	2	mutants		1	0	4	20
M13	Col-0	2	mutants		1	0	5	21
M13	Col-0	2	mutants		1	1	1	23
M13	Col-0	2	mutants		1	1	2	23
M13	Col-0	2	mutants		1	1	3	23
M13	Col-0	2	mutants		1	1	4	22
M13	Col-0	2	mutants		1	1	5	19
M13	Col-0	3	mutants		8	0	1	21
M13	Col-0	3	mutants		8	0	2	21
M13	Col-0	3	mutants		8	0	3	21
M13	Col-0	3	mutants		8	0	4	19
M13	Col-0	3	mutants		8	0	5	21
M13	Col-0	3	mutants		8	1	1	24
M13	Col-0	3	mutants		8	1	2	26
M13	Col-0	3	mutants		8	1	3	23
M13	Col-0	3	mutants		8	1	4	25
M13	Col-0	3	mutants		8	1	5	25
M15	Col-0_4x	1	mutants		9	0	1	21
M15	Col-0_4x	1	mutants		9	0	2	17
M15	Col-0_4x	1	mutants		9	0	3	21
M15	Col-0_4x	1	mutants		9	0	4	23
M15	Col-0_4x	1	mutants		9	0	5	21
M15	Col-0_4x	1	mutants		9	1	1	28
M15	Col-0_4x	1	mutants		9	1	2	26
M15	Col-0_4x	1	mutants		9	1	3	24
M15	Col-0_4x	1	mutants		9	1	4	26
M15	Col-0_4x	2	mutants		10	0	1	30
M15	Col-0_4x	2	mutants		10	0	2	30
M15	Col-0_4x	2	mutants		10	0	3	22
M15	Col-0_4x	2	mutants		10	0	4	21
M15	Col-0_4x	2	mutants		10	0	5	24
M15	Col-0_4x	2	mutants		10	1	1	28
M15	Col-0_4x	2	mutants		10	1	2	29
M15	Col-0_4x	2	mutants		10	1	3	26
M15	Col-0_4x	2	mutants		10	1	4	27
M15	Col-0_4x	2	mutants		10	1	5	27
M15	Col-0_4x	3	mutants		10	0	1	27
M15	Col-0_4x	3	mutants		10	0	2	25
M15	Col-0_4x	3	mutants		10	0	3	22
M15	Col-0_4x	3	mutants		10	0	4	27
M15	Col-0_4x	3	mutants		10	1	1	26
M15	Col-0_4x	3	mutants		10	1	2	24
M15	Col-0_4x	3	mutants		10	1	3	21
M15	Col-0_4x	3	mutants		10	1	4	30
M15	Col-0_4x	3	mutants		10	1	5	25
M17	wrky6	1	mutants		4	0	1	20
M17	wrky6	1	mutants		4	0	2	21
M17	wrky6	1	mutants		4	0	3	26
M17	wrky6	1	mutants		4	0	4	27
M17	wrky6	1	mutants		4	0	5	25
M17	wrky6	1	mutants		4	1	1	32
M17	wrky6	1	mutants		4	1	2	30
M17	wrky6	1	mutants		4	1	3	27
M17	wrky6	1	mutants		4	1	4	31
M17	wrky6	1	mutants		4	1	5	27
M17	wrky6	2	mutants		8	0	1	35
M17	wrky6	2	mutants		8	0	2	30
M17	wrky6	2	mutants		8	0	3	28
M17	wrky6	2	mutants		8	0	4	25
M17	wrky6	2	mutants		8	0	5	32
M17	wrky6	2	mutants		8	1	1	28
M17	wrky6	2	mutants		8	1	2	27
M17	wrky6	2	mutants		8	1	3	31
M17	wrky6	2	mutants		8	1	4	32
M17	wrky6	3	mutants		6	0	1	32
M17	wrky6	3	mutants		6	0	2	28
M17	wrky6	3	mutants		6	0	3	24
M17	wrky6	3	mutants		6	0	4	26
M17	wrky6	3	mutants		6	0	5	25
M17	wrky6	3	mutants		6	1	1	30
M17	wrky6	3	mutants		6	1	2	31
M17	wrky6	3	mutants		6	1	3	30
M17	wrky6	3	mutants		6	1	4	32
M17	wrky6	3	mutants		6	1	5	31
MS0001	Col-0	1	diversity	1	48	0	1	14
MS0001	Col-0	1	diversity	1	48	0	2	19
MS0001	Col-0	1	diversity	1	48	0	3	22
MS0001	Col-0	1	diversity	1	48	0	4	18
MS0001	Col-0	1	diversity	1	48	0	5	23
MS0001	Col-0	1	diversity	1	48	1	1	26
MS0001	Col-0	1	diversity	1	48	1	2	22
MS0001	Col-0	1	diversity	1	48	1	3	24
MS0001	Col-0	1	diversity	1	48	1	4	23
MS0001	Col-0	1	diversity	1	48	1	5	20
MS0001	Col-0	1	diversity	2	40	0	1	23
MS0001	Col-0	1	diversity	2	40	0	2	23
MS0001	Col-0	1	diversity	2	40	0	3	13
MS0001	Col-0	1	diversity	2	40	0	4	18
MS0001	Col-0	1	diversity	2	40	0	5	18
MS0001	Col-0	1	diversity	2	40	1	1	24
MS0001	Col-0	1	diversity	2	40	1	2	31
MS0001	Col-0	1	diversity	2	40	1	3	30
MS0001	Col-0	1	diversity	2	40	1	4	26
MS0001	Col-0	1	diversity	2	40	1	5	30
MS0001	Col-0	2	diversity	1	46	0	1	17
MS0001	Col-0	2	diversity	1	46	0	2	15
MS0001	Col-0	2	diversity	1	46	0	3	18
MS0001	Col-0	2	diversity	1	46	0	4	15
MS0001	Col-0	2	diversity	1	46	0	5	22
MS0001	Col-0	2	diversity	1	46	1	1	24
MS0001	Col-0	2	diversity	1	46	1	2	28
MS0001	Col-0	2	diversity	1	46	1	3	23
MS0001	Col-0	2	diversity	1	46	1	4	25
MS0001	Col-0	2	diversity	1	46	1	5	21
MS0095	Ga-0	2	diversity	1	1	0	1	2
MS0095	Ga-0	2	diversity	1	1	0	2	1
MS0095	Ga-0	2	diversity	1	1	0	3	1
MS0095	Ga-0	2	diversity	1	1	0	4	2
MS0095	Ga-0	2	diversity	1	1	0	5	1
MS0095	Ga-0	2	diversity	1	1	1	1	21
MS0095	Ga-0	2	diversity	1	1	1	2	10
MS0095	Ga-0	2	diversity	1	1	1	3	25
MS0095	Ga-0	2	diversity	1	1	1	4	25
MS0095	Ga-0	2	diversity	1	1	1	5	17
MS0001	Col-0	1	diversity	3	47	0	1	23
MS0001	Col-0	1	diversity	3	47	0	2	20
MS0001	Col-0	1	diversity	3	47	0	3	19
MS0001	Col-0	1	diversity	3	47	0	4	25
MS0001	Col-0	1	diversity	3	47	0	5	21
MS0001	Col-0	1	diversity	3	47	1	1	29
MS0001	Col-0	1	diversity	3	47	1	2	36
MS0001	Col-0	1	diversity	3	47	1	3	27
MS0001	Col-0	1	diversity	3	47	1	4	30
MS0094	Kondara	1	diversity	3	12	0	1	1
MS0094	Kondara	1	diversity	3	12	0	2	10
MS0094	Kondara	1	diversity	3	12	0	3	1
MS0094	Kondara	1	diversity	3	12	0	4	12
MS0094	Kondara	1	diversity	3	12	0	5	16
MS0094	Kondara	1	diversity	3	12	1	1	0
MS0094	Kondara	1	diversity	3	12	1	2	0
MS0094	Kondara	1	diversity	3	12	1	3	2
MS0094	Kondara	1	diversity	3	12	1	4	0
MS0094	Kondara	1	diversity	3	12	1	5	1
MS0095	Ga-0	1	diversity	3	38	0	1	7
MS0095	Ga-0	1	diversity	3	38	0	2	5
MS0095	Ga-0	1	diversity	3	38	0	3	4
MS0095	Ga-0	1	diversity	3	38	0	4	9
MS0095	Ga-0	1	diversity	3	38	0	5	14
MS0095	Ga-0	1	diversity	3	38	1	1	33
MS0095	Ga-0	1	diversity	3	38	1	2	20
MS0095	Ga-0	1	diversity	3	38	1	3	23
MS0095	Ga-0	1	diversity	3	38	1	4	31
MS0001	Col-0	2	diversity	2	46	0	1	18
MS0001	Col-0	2	diversity	2	46	0	2	21
MS0001	Col-0	2	diversity	2	46	0	3	19
MS0001	Col-0	2	diversity	2	46	1	1	26
MS0001	Col-0	2	diversity	2	46	1	2	26
MS0001	Col-0	2	diversity	2	46	1	3	27
MS0001	Col-0	2	diversity	3	46	0	1	22
MS0001	Col-0	2	diversity	3	46	0	2	23
MS0001	Col-0	2	diversity	3	46	0	3	23
MS0001	Col-0	2	diversity	3	46	0	4	20
MS0001	Col-0	2	diversity	3	46	0	5	22
MS0001	Col-0	2	diversity	3	46	1	1	30
MS0001	Col-0	2	diversity	3	46	1	2	26
MS0001	Col-0	2	diversity	3	46	1	3	28
MS0001	Col-0	2	diversity	3	46	1	4	25
MS0001	Col-0	2	diversity	3	46	1	5	25
MS0094	Kondara	2	diversity	3	5	0	1	21
MS0094	Kondara	2	diversity	3	5	0	2	21
MS0094	Kondara	2	diversity	3	5	0	3	18
MS0094	Kondara	2	diversity	3	5	0	4	18
MS0094	Kondara	2	diversity	3	5	0	5	18
MS0094	Kondara	2	diversity	3	5	1	1	0
MS0094	Kondara	2	diversity	3	5	1	2	0
MS0094	Kondara	2	diversity	3	5	1	3	0
MS0094	Kondara	2	diversity	3	5	1	4	0
MS0094	Kondara	2	diversity	3	5	1	5	0
MS0001	Col-0	1	diversity	4	31	0	1	24
MS0001	Col-0	1	diversity	4	31	0	2	18
MS0001	Col-0	1	diversity	4	31	0	3	22
MS0001	Col-0	1	diversity	4	31	0	4	19
MS0001	Col-0	1	diversity	4	31	0	5	22
MS0001	Col-0	1	diversity	4	31	1	1	26
MS0001	Col-0	1	diversity	4	31	1	2	22
MS0001	Col-0	1	diversity	4	31	1	3	24
MS0001	Col-0	1	diversity	4	31	1	4	23
MS0001	Col-0	1	diversity	4	31	1	5	29
MS0001	Col-0	2	diversity	4	26	0	1	23
MS0001	Col-0	2	diversity	4	26	0	2	23
MS0001	Col-0	2	diversity	4	26	0	3	24
MS0001	Col-0	2	diversity	4	26	0	4	23
MS0001	Col-0	2	diversity	4	26	0	5	23
MS0001	Col-0	2	diversity	4	26	1	1	31
MS0001	Col-0	2	diversity	4	26	1	2	30
MS0001	Col-0	2	diversity	4	26	1	3	29
MS0001	Col-0	2	diversity	4	26	1	4	29

## Sheet: length
accession_ID	name	block	run	position	treatment	root	hair	length
M13	Col-0	1		3	0	1	1	0.234
M13	Col-0	1		3	0	1	2	0.22
M13	Col-0	1		3	0	1	3	0.206
M13	Col-0	1		3	0	1	4	0.316
M13	Col-0	1		3	0	1	5	0.271
M13	Col-0	1		3	0	2	1	0.292
M13	Col-0	1		3	0	2	2	0.284
M13	Col-0	1		3	0	2	3	0.315
M13	Col-0	1		3	0	2	4	0.314
M13	Col-0	1		3	0	2	5	0.352
M13	Col-0	1		3	0	3	1	0.238
M13	Col-0	1		3	0	3	2	0.265
M13	Col-0	1		3	0	3	3	0.195
M13	Col-0	1		3	0	3	4	0.298
M13	Col-0	1		3	0	3	5	0.318
M13	Col-0	1		3	0	4	1	0.387
M13	Col-0	1		3	0	4	2	0.352
M13	Col-0	1		3	0	4	3	0.288
M13	Col-0	1		3	0	4	4	0.308
M13	Col-0	1		3	0	4	5	0.303
M13	Col-0	1		3	0	5	1	0.275
M13	Col-0	1		3	0	5	2	0.274
M13	Col-0	1		3	0	5	3	0.176
M13	Col-0	1		3	0	5	4	0.211
M13	Col-0	1		3	0	5	5	0.215
M13	Col-0	1		3	1	1	1	0.243
M13	Col-0	1		3	1	1	2	0.357
M13	Col-0	1		3	1	1	3	0.27
M13	Col-0	1		3	1	1	4	0.303
M13	Col-0	1		3	1	1	5	0.316
M13	Col-0	1		3	1	2	1	0.292
M13	Col-0	1		3	1	2	2	0.3
M13	Col-0	1		3	1	2	3	0.275
M13	Col-0	1		3	1	2	4	0.235
M13	Col-0	1		3	1	2	5	0.294
M13	Col-0	1		3	1	3	1	0.345
M13	Col-0	1		3	1	3	2	0.341
M13	Col-0	1		3	1	3	3	0.292
M13	Col-0	1		3	1	3	4	0.294
M13	Col-0	1		3	1	3	5	0.3
M13	Col-0	1		3	1	4	1	0.279
M13	Col-0	1		3	1	4	2	0.23
M13	Col-0	1		3	1	4	3	0.206
M13	Col-0	1		3	1	4	4	0.235
M13	Col-0	1		3	1	4	5	0.205
M13	Col-0	1		3	1	5	1	0.298
M13	Col-0	1		3	1	5	2	0.33
M13	Col-0	1		3	1	5	3	0.331
M13	Col-0	1		3	1	5	4	0.315
M13	Col-0	1		3	1	5	5	0.346
M13	Col-0	2		1	0	1	1	0.135
M13	Col-0	2		1	0	1	2	0.136
M13	Col-0	2		1	0	1	3	0.133
M13	Col-0	2		1	0	1	4	0.143
M13	Col-0	2		1	0	1	5	0.116
M13	Col-0	2		1	0	2	1	0.113
M13	Col-0	2		1	0	2	2	0.131
M13	Col-0	2		1	0	2	3	0.136
M13	Col-0	2		1	0	2	4	0.16
M13	Col-0	2		1	0	2	5	0.122
M13	Col-0	2		1	0	3	1	0.115
M13	Col-0	2		1	0	3	2	0.101
M13	Col-0	2		1	0	3	3	0.191
M13	Col-0	2		1	0	3	4	0.13
M13	Col-0	2		1	0	3	5	0.185
M13	Col-0	2		1	0	4	1	0.104
M13	Col-0	2		1	0	4	2	0.116
M13	Col-0	2		1	0	4	3	0.139
M13	Col-0	2		1	0	4	4	0.157
M13	Col-0	2		1	0	4	5	0.119
M13	Col-0	2		1	0	5	1	0.116
M13	Col-0	2		1	0	5	2	0.097
M13	Col-0	2		1	0	5	3	0.141
M13	Col-0	2		1	0	5	4	0.126
M13	Col-0	2		1	0	5	5	0.139
M13	Col-0	2		1	1	1	1	0.2
M13	Col-0	2		1	1	1	2	0.208
M13	Col-0	2		1	1	1	3	0.204
M13	Col-0	2		1	1	1	4	0.198
M13	Col-0	2		1	1	1	5	0.207
M13	Col-0	2		1	1	2	1	0.219
M13	Col-0	2		1	1	2	2	0.244
M13	Col-0	2		1	1	2	3	0.244
M13	Col-0	2		1	1	2	4	0.21
M13	Col-0	2		1	1	2	5	0.243
M13	Col-0	2		1	1	3	1	0.186
M13	Col-0	2		1	1	3	2	0.249
M13	Col-0	2		1	1	3	3	0.195
M13	Col-0	2		1	1	3	4	0.247
M13	Col-0	2		1	1	3	5	0.251
M13	Col-0	2		1	1	4	1	0.166
M13	Col-0	2		1	1	4	2	0.209
M13	Col-0	2		1	1	4	3	0.259
M13	Col-0	2		1	1	4	4	0.229
M13	Col-0	2		1	1	4	5	0.24
M13	Col-0	2		1	1	5	1	0.18
M13	Col-0	2		1	1	5	2	0.216
M13	Col-0	2		1	1	5	3	0.238
M13	Col-0	2		1	1	5	4	0.205
M13	Col-0	2		1	1	5	5	0.217
M13	Col-0	3		8	0	1	1	0.26
M13	Col-0	3		8	0	1	2	0.296
M13	Col-0	3		8	0	1	3	0.284
M13	Col-0	3		8	0	1	4	0.285
M13	Col-0	3		8	0	1	5	0.27
M13	Col-0	3		8	0	2	1	0.27
M13	Col-0	3		8	0	2	2	0.344
M13	Col-0	3		8	0	2	3	0.29
M13	Col-0	3		8	0	2	4	0.26
M13	Col-0	3		8	0	2	5	0.279
M13	Col-0	3		8	0	3	1	0.239
M13	Col-0	3		8	0	3	2	0.225
M13	Col-0	3		8	0	3	3	0.365
M13	Col-0	3		8	0	3	4	0.316
M13	Col-0	3		8	0	3	5	0.368
M13	Col-0	3		8	0	4	1	0.308
M13	Col-0	3		8	0	4	2	0.305
M13	Col-0	3		8	0	4	3	0.292
M13	Col-0	3		8	0	4	4	0.293
M13	Col-0	3		8	0	4	5	0.329
M13	Col-0	3		8	0	5	1	0.385
M13	Col-0	3		8	0	5	2	0.3
M13	Col-0	3		8	0	5	3	0.309
M13	Col-0	3		8	0	5	4	0.29
M13	Col-0	3		8	0	5	5	0.336
M13	Col-0	3		8	1	1	1	0.352
M13	Col-0	3		8	1	1	2	0.375
M13	Col-0	3		8	1	1	3	0.324
M13	Col-0	3		8	1	1	4	0.323
M13	Col-0	3		8	1	1	5	0.354
M13	Col-0	3		8	1	2	1	0.278
M13	Col-0	3		8	1	2	2	0.317
M13	Col-0	3		8	1	2	3	0.335
M13	Col-0	3		8	1	2	4	0.447
M13	Col-0	3		8	1	2	5	0.358
M13	Col-0	3		8	1	3	1	0.327
M13	Col-0	3		8	1	3	2	0.384
M13	Col-0	3		8	1	3	3	0.285
M13	Col-0	3		8	1	3	4	0.361
M13	Col-0	3		8	1	3	5	0.379
M13	Col-0	3		8	1	4	1	0.324
M13	Col-0	3		8	1	4	2	0.276
M13	Col-0	3		8	1	4	3	0.28
M13	Col-0	3		8	1	4	4	0.346
M13	Col-0	3		8	1	4	5	0.366
M13	Col-0	3		8	1	5	1	0.37
M13	Col-0	3		8	1	5	2	0.341
M13	Col-0	3		8	1	5	3	0.319
M13	Col-0	3		8	1	5	4	0.329
M13	Col-0	3		8	1	5	5	0.31
M15	Col-0_4x	1		9	0	1	1	0.282
M15	Col-0_4x	1		9	0	1	2	0.359
M15	Col-0_4x	1		9	0	1	3	0.333
M15	Col-0_4x	1		9	0	1	4	0.303
M15	Col-0_4x	1		9	0	1	5	0.319
M15	Col-0_4x	1		9	0	2	1	0.576
M15	Col-0_4x	1		9	0	2	2	0.445
M15	Col-0_4x	1		9	0	2	3	0.51
M15	Col-0_4x	1		9	0	2	4	0.561
M15	Col-0_4x	1		9	0	2	5	0.402
M15	Col-0_4x	1		9	0	3	1	0.635
M15	Col-0_4x	1		9	0	3	2	0.54
M15	Col-0_4x	1		9	0	3	3	0.577
M15	Col-0_4x	1		9	0	3	4	0.557
M15	Col-0_4x	1		9	0	3	5	0.313
M15	Col-0_4x	1		9	0	4	1	0.417
M15	Col-0_4x	1		9	0	4	2	0.429
M15	Col-0_4x	1		9	0	4	3	0.352
M15	Col-0_4x	1		9	0	4	4	0.412
M15	Col-0_4x	1		9	0	4	5	0.366
M15	Col-0_4x	1		9	0	5	1	0.611
M15	Col-0_4x	1		9	0	5	2	0.529
M15	Col-0_4x	1		9	0	5	3	0.524
M15	Col-0_4x	1		9	0	5	4	0.471
M15	Col-0_4x	1		9	0	5	5	0.587
M15	Col-0_4x	1		9	1	1	1	0.42
M15	Col-0_4x	1		9	1	1	2	0.441
M15	Col-0_4x	1		9	1	1	3	0.552
M15	Col-0_4x	1		9	1	1	4	0.48
M15	Col-0_4x	1		9	1	1	5	0.455
M15	Col-0_4x	1		9	1	2	1	0.471
M15	Col-0_4x	1		9	1	2	2	0.531
M15	Col-0_4x	1		9	1	2	3	0.538
M15	Col-0_4x	1		9	1	2	4	0.532
M15	Col-0_4x	1		9	1	2	5	0.428
M15	Col-0_4x	1		9	1	3	1	0.265
M15	Col-0_4x	1		9	1	3	2	0.239
M15	Col-0_4x	1		9	1	3	3	0.173
M15	Col-0_4x	1		9	1	3	4	0.252
M15	Col-0_4x	1		9	1	3	5	0.245
M15	Col-0_4x	1		9	1	4	1	0.403
M15	Col-0_4x	1		9	1	4	2	0.3
M15	Col-0_4x	1		9	1	4	3	0.307
M15	Col-0_4x	1		9	1	4	4	0.268
M15	Col-0_4x	1		9	1	4	5	0.196
M15	Col-0_4x	2		10	0	1	1	0.416
M15	Col-0_4x	2		10	0	1	2	0.476
M15	Col-0_4x	2		10	0	1	3	0.387
M15	Col-0_4x	2		10	0	1	4	0.394
M15	Col-0_4x	2		10	0	1	5	0.391
M15	Col-0_4x	2		10	0	2	1	0.453
M15	Col-0_4x	2		10	0	2	2	0.39
M15	Col-0_4x	2		10	0	2	3	0.371
M15	Col-0_4x	2		10	0	2	4	0.362
M15	Col-0_4x	2		10	0	2	5	0.382
M15	Col-0_4x	2		10	0	3	1	0.444
M15	Col-0_4x	2		10	0	3	2	0.46
M15	Col-0_4x	2		10	0	3	3	0.259
M15	Col-0_4x	2		10	0	3	4	0.347
M15	Col-0_4x	2		10	0	3	5	0.318
M15	Col-0_4x	2		10	0	4	1	0.379
M15	Col-0_4x	2		10	0	4	2	0.358
M15	Col-0_4x	2		10	0	4	3	0.234
M15	Col-0_4x	2		10	0	4	4	0.286
M15	Col-0_4x	2		10	0	4	5	0.265
M15	Col-0_4x	2		10	0	5	1	0.38
M15	Col-0_4x	2		10	0	5	2	0.437
M15	Col-0_4x	2		10	0	5	3	0.42
M15	Col-0_4x	2		10	0	5	4	0.531
M15	Col-0_4x	2		10	0	5	5	0.454
M15	Col-0_4x	2		10	1	1	1	0.314
M15	Col-0_4x	2		10	1	1	2	0.368
M15	Col-0_4x	2		10	1	1	3	0.303
M15	Col-0_4x	2		10	1	1	4	0.292
M15	Col-0_4x	2		10	1	1	5	0.293
M15	Col-0_4x	2		10	1	2	1	0.338
M15	Col-0_4x	2		10	1	2	2	0.363
M15	Col-0_4x	2		10	1	2	3	0.418
M15	Col-0_4x	2		10	1	2	4	0.313
M15	Col-0_4x	2		10	1	2	5	0.387
M15	Col-0_4x	2		10	1	3	1	0.285
M15	Col-0_4x	2		10	1	3	2	0.278
M15	Col-0_4x	2		10	1	3	3	0.276
M15	Col-0_4x	2		10	1	3	4	0.306
M15	Col-0_4x	2		10	1	3	5	0.39
M15	Col-0_4x	2		10	1	4	1	0.31
M15	Col-0_4x	2		10	1	4	2	0.393
M15	Col-0_4x	2		10	1	4	3	0.294
M15	Col-0_4x	2		10	1	4	4	0.308
M15	Col-0_4x	2		10	1	4	5	0.33
M15	Col-0_4x	2		10	1	5	1	0.413
M15	Col-0_4x	2		10	1	5	2	0.373
M15	Col-0_4x	2		10	1	5	3	0.403
M15	Col-0_4x	2		10	1	5	4	0.322
M15	Col-0_4x	2		10	1	5	5	0.298
M15	Col-0_4x	3		10	0	1	1	0.16
M15	Col-0_4x	3		10	0	1	2	0.314
M15	Col-0_4x	3		10	0	1	3	0.177
M15	Col-0_4x	3		10	0	1	4	0.161
M15	Col-0_4x	3		10	0	1	5	0.258
M15	Col-0_4x	3		10	0	2	1	0.376
M15	Col-0_4x	3		10	0	2	2	0.494
M15	Col-0_4x	3		10	0	2	3	0.445
M15	Col-0_4x	3		10	0	2	4	0.405
M15	Col-0_4x	3		10	0	2	5	0.357
M15	Col-0_4x	3		10	0	3	1	0.39
M15	Col-0_4x	3		10	0	3	2	0.454
M15	Col-0_4x	3		10	0	3	3	0.411
M15	Col-0_4x	3		10	0	3	4	0.353
M15	Col-0_4x	3		10	0	3	5	0.35
M15	Col-0_4x	3		10	0	4	1	0.194
M15	Col-0_4x	3		10	0	4	2	0.206
M15	Col-0_4x	3		10	0	4	3	0.174
M15	Col-0_4x	3		10	0	4	4	0.287
M15	Col-0_4x	3		10	0	4	5	0.222
M15	Col-0_4x	3		10	1	1	1	0.383
M15	Col-0_4x	3		10	1	1	2	0.334
M15	Col-0_4x	3		10	1	1	3	0.284
M15	Col-0_4x	3		10	1	1	4	0.262
M15	Col-0_4x	3		10	1	1	5	0.223
M15	Col-0_4x	3		10	1	2	1	0.357
M15	Col-0_4x	3		10	1	2	2	0.24
M15	Col-0_4x	3		10	1	2	3	0.349
M15	Col-0_4x	3		10	1	2	4	0.375
M15	Col-0_4x	3		10	1	2	5	0.487
M15	Col-0_4x	3		10	1	3	1	0.33
M15	Col-0_4x	3		10	1	3	2	0.376
M15	Col-0_4x	3		10	1	3	3	0.341
M15	Col-0_4x	3		10	1	3	4	0.301
M15	Col-0_4x	3		10	1	3	5	0.369
M15	Col-0_4x	3		10	1	4	1	0.406
M15	Col-0_4x	3		10	1	4	2	0.358
M15	Col-0_4x	3		10	1	4	3	0.489
M15	Col-0_4x	3		10	1	4	4	0.397
M15	Col-0_4x	3		10	1	4	5	0.266
M15	Col-0_4x	3		10	1	5	1	0.285
M15	Col-0_4x	3		10	1	5	2	0.26
M15	Col-0_4x	3		10	1	5	3	0.22
M15	Col-0_4x	3		10	1	5	4	0.292
M15	Col-0_4x	3		10	1	5	5	0.278
M17	wrky6	1		4	0	1	1	0.216
M17	wrky6	1		4	0	1	2	0.318
M17	wrky6	1		4	0	1	3	0.26
M17	wrky6	1		4	0	1	4	0.304
M17	wrky6	1		4	0	1	5	0.304
M17	wrky6	1		4	0	2	1	0.373
M17	wrky6	1		4	0	2	2	0.382
M17	wrky6	1		4	0	2	3	0.357
M17	wrky6	1		4	0	2	4	0.411
M17	wrky6	1		4	0	2	5	0.33
M17	wrky6	1		4	0	3	1	0.325
M17	wrky6	1		4	0	3	2	0.317
M17	wrky6	1		4	0	3	3	0.225
M17	wrky6	1		4	0	3	4	0.3
M17	wrky6	1		4	0	3	5	0.147
M17	wrky6	1		4	0	4	1	0.383
M17	wrky6	1		4	0	4	2	0.449
M17	wrky6	1		4	0	4	3	0.401
M17	wrky6	1		4	0	4	4	0.298
M17	wrky6	1		4	0	4	5	0.43
M17	wrky6	1		4	0	5	1	0.269
M17	wrky6	1		4	0	5	2	0.368
M17	wrky6	1		4	0	5	3	0.296
M17	wrky6	1		4	0	5	4	0.325
M17	wrky6	1		4	0	5	5	0.288
M17	wrky6	1		4	1	1	1	0.372
M17	wrky6	1		4	1	1	2	0.269
M17	wrky6	1		4	1	1	3	0.392
M17	wrky6	1		4	1	1	4	0.358
M17	wrky6	1		4	1	1	5	0.331
M17	wrky6	1		4	1	2	1	0.181
M17	wrky6	1		4	1	2	2	0.252
M17	wrky6	1		4	1	2	3	0.347
M17	wrky6	1		4	1	2	4	0.351
M17	wrky6	1		4	1	2	5	0.45
M17	wrky6	1		4	1	3	1	0.252
M17	wrky6	1		4	1	3	2	0.255
M17	wrky6	1		4	1	3	3	0.409
M17	wrky6	1		4	1	3	4	0.527
M17	wrky6	1		4	1	3	5	0.519
M17	wrky6	1		4	1	4	1	0.442
M17	wrky6	1		4	1	4	2	0.428
M17	wrky6	1		4	1	4	3	0.477
M17	wrky6	1		4	1	4	4	0.435
M17	wrky6	1		4	1	4	5	0.601
M17	wrky6	1		4	1	5	1	0.369
M17	wrky6	1		4	1	5	2	0.399
M17	wrky6	1		4	1	5	3	0.426
M17	wrky6	1		4	1	5	4	0.465
M17	wrky6	1		4	1	5	5	0.438
M17	wrky6	2		8	0	1	1	0.281
M17	wrky6	2		8	0	1	2	0.332
M17	wrky6	2		8	0	1	3	0.249
M17	wrky6	2		8	0	1	4	0.317
M17	wrky6	2		8	0	1	5	0.252
M17	wrky6	2		8	0	2	1	0.243
M17	wrky6	2		8	0	2	2	0.29
M17	wrky6	2		8	0	2	3	0.232
M17	wrky6	2		8	0	2	4	0.316
M17	wrky6	2		8	0	2	5	0.333
M17	wrky6	2		8	0	3	1	0.291
M17	wrky6	2		8	0	3	2	0.373
M17	wrky6	2		8	0	3	3	0.336
M17	wrky6	2		8	0	3	4	0.346
M17	wrky6	2		8	0	3	5	0.322
M17	wrky6	2		8	0	4	1	0.396
M17	wrky6	2		8	0	4	2	0.43
M17	wrky6	2		8	0	4	3	0.378
M17	wrky6	2		8	0	4	4	0.344
M17	wrky6	2		8	0	4	5	0.25
M17	wrky6	2		8	0	5	1	0.306
M17	wrky6	2		8	0	5	2	0.31
M17	wrky6	2		8	0	5	3	0.33
M17	wrky6	2		8	0	5	4	0.288
M17	wrky6	2		8	0	5	5	0.179
M17	wrky6	2		8	1	1	1	0.234
M17	wrky6	2		8	1	1	2	0.265
M17	wrky6	2		8	1	1	3	0.214
M17	wrky6	2		8	1	1	4	0.284
M17	wrky6	2		8	1	1	5	0.238
M17	wrky6	2		8	1	2	1	0.29
M17	wrky6	2		8	1	2	2	0.265
M17	wrky6	2		8	1	2	3	0.201
M17	wrky6	2		8	1	2	4	0.218
M17	wrky6	2		8	1	2	5	0.31
M17	wrky6	2		8	1	3	1	0.277
M17	wrky6	2		8	1	3	2	0.156
M17	wrky6	2		8	1	3	3	0.276
M17	wrky6	2		8	1	3	4	0.251
M17	wrky6	2		8	1	3	5	0.187
M17	wrky6	2		8	1	4	1	0.267
M17	wrky6	2		8	1	4	2	0.264
M17	wrky6	2		8	1	4	3	0.155
M17	wrky6	2		8	1	4	4	0.148
M17	wrky6	2		8	1	4	5	0.192
M17	wrky6	3		6	0	1	1	0.441
M17	wrky6	3		6	0	1	2	0.413
M17	wrky6	3		6	0	1	3	0.467
M17	wrky6	3		6	0	1	4	0.379
M17	wrky6	3		6	0	1	5	0.519
M17	wrky6	3		6	0	2	1	0.426
M17	wrky6	3		6	0	2	2	0.39
M17	wrky6	3		6	0	2	3	0.297
M17	wrky6	3		6	0	2	4	0.382
M17	wrky6	3		6	0	2	5	0.356
M17	wrky6	3		6	0	3	1	0.416
M17	wrky6	3		6	0	3	2	0.372
M17	wrky6	3		6	0	3	3	0.364
M17	wrky6	3		6	0	3	4	0.368
M17	wrky6	3		6	0	3	5	0.314
M17	wrky6	3		6	0	4	1	0.4
M17	wrky6	3		6	0	4	2	0.379
M17	wrky6	3		6	0	4	3	0.438
M17	wrky6	3		6	0	4	4	0.37
M17	wrky6	3		6	0	4	5	0.371
M17	wrky6	3		6	0	5	1	0.41
M17	wrky6	3		6	0	5	2	0.287
M17	wrky6	3		6	0	5	3	0.268
M17	wrky6	3		6	0	5	4	0.276
M17	wrky6	3		6	0	5	5	0.272
M17	wrky6	3		6	1	1	1	0.273
M17	wrky6	3		6	1	1	2	0.298
M17	wrky6	3		6	1	1	3	0.353
M17	wrky6	3		6	1	1	4	0.304
M17	wrky6	3		6	1	1	5	0.441
M17	wrky6	3		6	1	2	1	0.379
M17	wrky6	3		6	1	2	2	0.255
M17	wrky6	3		6	1	2	3	0.337
M17	wrky6	3		6	1	2	4	0.253
M17	wrky6	3		6	1	2	5	0.433
M17	wrky6	3		6	1	3	1	0.381
M17	wrky6	3		6	1	3	2	0.374
M17	wrky6	3		6	1	3	3	0.321
M17	wrky6	3		6	1	3	4	0.283
M17	wrky6	3		6	1	3	5	0.387
M17	wrky6	3		6	1	4	1	0.446
M17	wrky6	3		6	1	4	2	0.417
M17	wrky6	3		6	1	4	3	0.422
M17	wrky6	3		6	1	4	4	0.411
M17	wrky6	3		6	1	4	5	0.384
M17	wrky6	3		6	1	5	1	0.43
M17	wrky6	3		6	1	5	2	0.335
M17	wrky6	3		6	1	5	3	0.346
M17	wrky6	3		6	1	5	4	0.366
M17	wrky6	3		6	1	5	5	0.445
MS0001	Col-0	1	1	48	0	1	1	0.091
MS0001	Col-0	1	1	48	0	1	2	0.068
MS0001	Col-0	1	1	48	0	1	3	0.083
MS0001	Col-0	1	1	48	0	1	4	0.096
MS0001	Col-0	1	1	48	0	1	5	0.129
MS0001	Col-0	1	1	48	0	2	1	0.13
MS0001	Col-0	1	1	48	0	2	2	0.113
MS0001	Col-0	1	1	48	0	2	3	0.097
MS0001	Col-0	1	1	48	0	2	4	0.14
MS0001	Col-0	1	1	48	0	2	5	0.124
MS0001	Col-0	1	1	48	1	5	1	0.163
MS0001	Col-0	1	1	48	1	5	2	0.241
MS0001	Col-0	1	1	48	1	5	3	0.225
MS0001	Col-0	1	1	48	1	5	4	0.212
MS0001	Col-0	1	1	48	1	5	5	0.349
MS0001	Col-0	1	1	48	0	3	1	0.063
MS0001	Col-0	1	1	48	0	3	2	0.107
MS0001	Col-0	1	1	48	0	3	3	0.166
MS0001	Col-0	1	1	48	0	3	4	0.153
MS0001	Col-0	1	1	48	0	3	5	0.146
MS0001	Col-0	1	1	48	0	4	1	0.18
MS0001	Col-0	1	1	48	0	4	2	0.107
MS0001	Col-0	1	1	48	0	4	3	0.129
MS0001	Col-0	1	1	48	0	4	4	0.162
MS0001	Col-0	1	1	48	0	4	5	0.153
MS0001	Col-0	1	1	48	0	5	1	0.185
MS0001	Col-0	1	1	48	0	5	2	0.169
MS0001	Col-0	1	1	48	0	5	3	0.128
MS0001	Col-0	1	1	48	0	5	4	0.131
MS0001	Col-0	1	1	48	0	5	5	0.14
MS0001	Col-0	1	1	48	1	1	1	0.12
MS0001	Col-0	1	1	48	1	1	2	0.159
MS0001	Col-0	1	1	48	1	1	3	0.18
MS0001	Col-0	1	1	48	1	1	4	0.238
MS0001	Col-0	1	1	48	1	1	5	0.223
MS0001	Col-0	1	1	48	1	2	1	0.223
MS0001	Col-0	1	1	48	1	2	2	0.233
MS0001	Col-0	1	1	48	1	2	3	0.267
MS0001	Col-0	1	1	48	1	2	4	0.193
MS0001	Col-0	1	1	48	1	2	5	0.196
MS0001	Col-0	1	1	48	1	3	1	0.174
MS0001	Col-0	1	1	48	1	3	2	0.222
MS0001	Col-0	1	1	48	1	3	3	0.163
MS0001	Col-0	1	1	48	1	3	4	0.198
MS0001	Col-0	1	1	48	1	3	5	0.176
MS0001	Col-0	1	1	48	1	4	1	0.185
MS0001	Col-0	1	1	48	1	4	2	0.24
MS0001	Col-0	1	1	48	1	4	3	0.177
MS0001	Col-0	1	1	48	1	4	4	0.192
MS0001	Col-0	1	1	48	1	4	5	0.268
MS0001	Col-0	1	2	40	0	1	1	0.264
MS0001	Col-0	1	2	40	0	1	2	0.225
MS0001	Col-0	1	2	40	0	1	3	0.18
MS0001	Col-0	1	2	40	0	1	4	0.171
MS0001	Col-0	1	2	40	0	1	5	0.203
MS0001	Col-0	1	2	40	0	2	1	0.18
MS0001	Col-0	1	2	40	0	2	2	0.181
MS0001	Col-0	1	2	40	0	2	3	0.203
MS0001	Col-0	1	2	40	0	2	4	0.208
MS0001	Col-0	1	2	40	0	2	5	0.253
MS0001	Col-0	1	2	40	0	3	1	0.158
MS0001	Col-0	1	2	40	0	3	2	0.146
MS0001	Col-0	1	2	40	0	3	3	0.171
MS0001	Col-0	1	2	40	0	3	4	0.171
MS0001	Col-0	1	2	40	0	3	5	0.113
MS0001	Col-0	1	2	40	0	4	1	0.129
MS0001	Col-0	1	2	40	0	4	2	0.146
MS0001	Col-0	1	2	40	0	4	3	0.185
MS0001	Col-0	1	2	40	0	4	4	0.113
MS0001	Col-0	1	2	40	0	4	5	0.118
MS0001	Col-0	1	2	40	0	5	1	0.159
MS0001	Col-0	1	2	40	0	5	2	0.146
MS0001	Col-0	1	2	40	0	5	3	0.13
MS0001	Col-0	1	2	40	0	5	4	0.191
MS0001	Col-0	1	2	40	0	5	5	0.18
MS0001	Col-0	1	2	40	1	1	1	0.214
MS0001	Col-0	1	2	40	1	1	2	0.23
MS0001	Col-0	1	2	40	1	1	3	0.182
MS0001	Col-0	1	2	40	1	1	4	0.21
MS0001	Col-0	1	2	40	1	1	5	0.188
MS0001	Col-0	1	2	40	1	2	1	0.153
MS0001	Col-0	1	2	40	1	2	2	0.161
MS0001	Col-0	1	2	40	1	2	3	0.168
MS0001	Col-0	1	2	40	1	2	4	0.191
MS0001	Col-0	1	2	40	1	2	5	0.172
MS0001	Col-0	1	2	40	1	3	1	0.158
MS0001	Col-0	1	2	40	1	3	2	0.203
MS0001	Col-0	1	2	40	1	3	3	0.106
MS0001	Col-0	1	2	40	1	3	4	0.124
MS0001	Col-0	1	2	40	1	3	5	0.096
MS0001	Col-0	1	2	40	1	4	1	0.215
MS0001	Col-0	1	2	40	1	4	2	0.176
MS0001	Col-0	1	2	40	1	4	3	0.163
MS0001	Col-0	1	2	40	1	4	4	0.159
MS0001	Col-0	1	2	40	1	4	5	0.17
MS0001	Col-0	1	2	40	1	5	1	0.116
MS0001	Col-0	1	2	40	1	5	2	0.135
MS0001	Col-0	1	2	40	1	5	3	0.218
MS0001	Col-0	1	2	40	1	5	4	0.202
MS0001	Col-0	1	2	40	1	5	5	0.2
MS0001	Col-0	1	3	47	0	1	1	0.278
MS0001	Col-0	1	3	47	0	1	2	0.246
MS0001	Col-0	1	3	47	0	1	3	0.235
MS0001	Col-0	1	3	47	0	1	4	0.213
MS0001	Col-0	1	3	47	0	1	5	0.161
MS0001	Col-0	1	3	47	0	2	1	0.182
MS0001	Col-0	1	3	47	0	2	2	0.198
MS0001	Col-0	1	3	47	0	2	3	0.227
MS0001	Col-0	1	3	47	0	2	4	0.236
MS0001	Col-0	1	3	47	0	2	5	0.246
MS0001	Col-0	1	3	47	0	3	1	0.213
MS0001	Col-0	1	3	47	0	3	2	0.228
MS0001	Col-0	1	3	47	0	3	3	0.31
MS0001	Col-0	1	3	47	0	3	4	0.293
MS0001	Col-0	1	3	47	0	3	5	0.345
MS0001	Col-0	1	3	47	0	4	1	0.241
MS0001	Col-0	1	3	47	0	4	2	0.241
MS0001	Col-0	1	3	47	0	4	3	0.229
MS0001	Col-0	1	3	47	0	4	4	0.284
MS0001	Col-0	1	3	47	0	4	5	0.223
MS0001	Col-0	1	3	47	0	5	1	0.243
MS0001	Col-0	1	3	47	0	5	2	0.266
MS0001	Col-0	1	3	47	0	5	3	0.404
MS0001	Col-0	1	3	47	0	5	4	0.364
MS0001	Col-0	1	3	47	0	5	5	0.305
MS0001	Col-0	1	3	47	1	1	1	0.264
MS0001	Col-0	1	3	47	1	1	2	0.274
MS0001	Col-0	1	3	47	1	1	3	0.234
MS0001	Col-0	1	3	47	1	1	4	0.266
MS0001	Col-0	1	3	47	1	1	5	0.258
MS0001	Col-0	1	3	47	1	2	1	0.249
MS0001	Col-0	1	3	47	1	2	2	0.215
MS0001	Col-0	1	3	47	1	2	3	0.269
MS0001	Col-0	1	3	47	1	2	4	0.265
MS0001	Col-0	1	3	47	1	2	5	0.278
MS0001	Col-0	1	3	47	1	3	1	0.22
MS0001	Col-0	1	3	47	1	3	2	0.132
MS0001	Col-0	1	3	47	1	3	3	0.227
MS0001	Col-0	1	3	47	1	3	4	0.167
MS0001	Col-0	1	3	47	1	3	5	0.167
MS0001	Col-0	1	3	47	1	4	1	0.283
MS0001	Col-0	1	3	47	1	4	2	0.248
MS0001	Col-0	1	3	47	1	4	3	0.215
MS0001	Col-0	1	3	47	1	4	4	0.249
MS0001	Col-0	1	3	47	1	4	5	0.223
MS0094	Kondara	1	3	12	0	1	1	0.072
MS0094	Kondara	1	3	12	0	1	2	0.195
MS0094	Kondara	1	3	12	0	1	3	0.072
MS0094	Kondara	1	3	12	0	1	4	0.173
MS0094	Kondara	1	3	12	0	1	5	0.104
MS0094	Kondara	1	3	12	0	2	1	0.298
MS0094	Kondara	1	3	12	0	2	2	0.227
MS0094	Kondara	1	3	12	0	2	3	0.233
MS0094	Kondara	1	3	12	0	2	4	0.256
MS0094	Kondara	1	3	12	0	2	5	0.184
MS0094	Kondara	1	3	12	0	3	1	0.006
MS0094	Kondara	1	3	12	0	3	2	0.018
MS0094	Kondara	1	3	12	0	3	3	0.008
MS0094	Kondara	1	3	12	0	3	4	0.107
MS0094	Kondara	1	3	12	0	3	5	0.007
MS0094	Kondara	1	3	12	0	4	1	0.213
MS0094	Kondara	1	3	12	0	4	2	0.268
MS0094	Kondara	1	3	12	0	4	3	0.259
MS0094	Kondara	1	3	12	0	4	4	0.273
MS0094	Kondara	1	3	12	0	4	5	0.185
MS0094	Kondara	1	3	12	0	5	1	0.317
MS0094	Kondara	1	3	12	0	5	2	0.215
MS0094	Kondara	1	3	12	0	5	3	0.217
MS0094	Kondara	1	3	12	0	5	4	0.28
MS0094	Kondara	1	3	12	0	5	5	0.186
MS0094	Kondara	1	3	12	1	1	1	0.03
MS0094	Kondara	1	3	12	1	1	2	0.006
MS0094	Kondara	1	3	12	1	1	3	0.013
MS0094	Kondara	1	3	12	1	1	4	0.024
MS0094	Kondara	1	3	12	1	1	5	0.012
MS0094	Kondara	1	3	12	1	2	1	0.061
MS0094	Kondara	1	3	12	1	2	2	0.038
MS0094	Kondara	1	3	12	1	2	3	0.013
MS0094	Kondara	1	3	12	1	2	4	0.042
MS0094	Kondara	1	3	12	1	2	5	0.025
MS0094	Kondara	1	3	12	1	3	1	0.019
MS0094	Kondara	1	3	12	1	3	2	0.021
MS0094	Kondara	1	3	12	1	3	3	0.03
MS0094	Kondara	1	3	12	1	3	4	0.013
MS0094	Kondara	1	3	12	1	3	5	0.024
MS0094	Kondara	1	3	12	1	4	1	0.013
MS0094	Kondara	1	3	12	1	4	2	0.006
MS0094	Kondara	1	3	12	1	4	3	0.012
MS0094	Kondara	1	3	12	1	4	4	0.055
MS0094	Kondara	1	3	12	1	4	5	0.024
MS0094	Kondara	1	3	12	1	5	1	0.024
MS0094	Kondara	1	3	12	1	5	2	0.018
MS0094	Kondara	1	3	12	1	5	3	0.013
MS0094	Kondara	1	3	12	1	5	4	0.027
MS0094	Kondara	1	3	12	1	5	5	0.018
MS0095	Ga-0	1	3	38	0	1	1	0.055
MS0095	Ga-0	1	3	38	0	1	2	0.049
MS0095	Ga-0	1	3	38	0	1	3	0.038
MS0095	Ga-0	1	3	38	0	1	4	0.03
MS0095	Ga-0	1	3	38	0	1	5	0.018
MS0095	Ga-0	1	3	38	0	2	1	0.157
MS0095	Ga-0	1	3	38	0	2	2	0.118
MS0095	Ga-0	1	3	38	0	2	3	0.106
MS0095	Ga-0	1	3	38	0	2	4	0.113
MS0095	Ga-0	1	3	38	0	2	5	0.095
MS0095	Ga-0	1	3	38	0	3	1	0.054
MS0095	Ga-0	1	3	38	0	3	2	0.093
MS0095	Ga-0	1	3	38	0	3	3	0.089
MS0095	Ga-0	1	3	38	0	3	4	0.077
MS0095	Ga-0	1	3	38	0	3	5	0.024
MS0095	Ga-0	1	3	38	0	4	1	0.084
MS0095	Ga-0	1	3	38	0	4	2	0.091
MS0095	Ga-0	1	3	38	0	4	3	0.096
MS0095	Ga-0	1	3	38	0	4	4	0.115
MS0095	Ga-0	1	3	38	0	4	5	0.101
MS0095	Ga-0	1	3	38	0	5	1	0.096
MS0095	Ga-0	1	3	38	0	5	2	0.136
MS0095	Ga-0	1	3	38	0	5	3	0.089
MS0095	Ga-0	1	3	38	0	5	4	0.084
MS0095	Ga-0	1	3	38	0	5	5	0.146
MS0095	Ga-0	1	3	38	1	1	1	0.089
MS0095	Ga-0	1	3	38	1	1	2	0.101
MS0095	Ga-0	1	3	38	1	1	3	0.102
MS0095	Ga-0	1	3	38	1	1	4	0.106
MS0095	Ga-0	1	3	38	1	1	5	0.128
MS0095	Ga-0	1	3	38	1	2	1	0.173
MS0095	Ga-0	1	3	38	1	2	2	0.134
MS0095	Ga-0	1	3	38	1	2	3	0.144
MS0095	Ga-0	1	3	38	1	2	4	0.138
MS0095	Ga-0	1	3	38	1	2	5	0.168
MS0095	Ga-0	1	3	38	1	3	1	0.189
MS0095	Ga-0	1	3	38	1	3	2	0.127
MS0095	Ga-0	1	3	38	1	3	3	0.134
MS0095	Ga-0	1	3	38	1	3	4	0.122
MS0095	Ga-0	1	3	38	1	3	5	0.113
MS0095	Ga-0	1	3	38	1	4	1	0.156
MS0095	Ga-0	1	3	38	1	4	2	0.13
MS0095	Ga-0	1	3	38	1	4	3	0.134
MS0095	Ga-0	1	3	38	1	4	4	0.161
MS0095	Ga-0	1	3	38	1	4	5	0.131
MS0001	Col-0	2	1	46	0	1	1	0.348
MS0001	Col-0	2	1	46	0	1	2	0.412
MS0001	Col-0	2	1	46	0	1	3	0.285
MS0001	Col-0	2	1	46	0	1	4	0.33
MS0001	Col-0	2	1	46	0	1	5	0.349
MS0001	Col-0	2	1	46	0	2	1	0.293
MS0001	Col-0	2	1	46	0	2	2	0.323
MS0001	Col-0	2	1	46	0	2	3	0.364
MS0001	Col-0	2	1	46	0	2	4	0.305
MS0001	Col-0	2	1	46	0	2	5	0.263
MS0001	Col-0	2	1	46	0	3	1	0.115
MS0001	Col-0	2	1	46	0	3	2	0.263
MS0001	Col-0	2	1	46	0	3	3	0.179
MS0001	Col-0	2	1	46	0	3	4	0.294
MS0001	Col-0	2	1	46	0	3	5	0.283
MS0001	Col-0	2	1	46	0	5	1	0.204
MS0001	Col-0	2	1	46	0	5	2	0.265
MS0001	Col-0	2	1	46	0	5	3	0.222
MS0001	Col-0	2	1	46	0	5	4	0.278
MS0001	Col-0	2	1	46	0	5	5	0.246
MS0001	Col-0	2	1	46	1	1	1	0.256
MS0001	Col-0	2	1	46	1	1	2	0.269
MS0001	Col-0	2	1	46	1	1	3	0.249
MS0001	Col-0	2	1	46	1	1	4	0.271
MS0001	Col-0	2	1	46	1	1	5	0.209
MS0001	Col-0	2	1	46	1	2	1	0.226
MS0001	Col-0	2	1	46	1	2	2	0.217
MS0001	Col-0	2	1	46	1	2	3	0.266
MS0001	Col-0	2	1	46	1	2	4	0.22
MS0001	Col-0	2	1	46	1	2	5	0.237
MS0001	Col-0	2	1	46	1	3	1	0.28
MS0001	Col-0	2	1	46	1	3	2	0.235
MS0001	Col-0	2	1	46	1	3	3	0.34
MS0001	Col-0	2	1	46	1	3	4	0.224
MS0001	Col-0	2	1	46	1	3	5	0.257
MS0001	Col-0	2	1	46	1	4	1	0.283
MS0001	Col-0	2	1	46	1	4	2	0.233
MS0001	Col-0	2	1	46	1	4	3	0.268
MS0001	Col-0	2	1	46	1	4	4	0.249
MS0001	Col-0	2	1	46	1	4	5	0.246
MS0001	Col-0	2	1	46	1	5	1	0.186
MS0001	Col-0	2	1	46	1	5	2	0.249
MS0001	Col-0	2	1	46	1	5	3	0.28
MS0001	Col-0	2	1	46	1	5	4	0.301
MS0001	Col-0	2	1	46	1	5	5	0.279
MS0095	Ga-0	2	1	1	0	1	1	0.081
MS0095	Ga-0	2	1	1	0	1	2	0.024
MS0095	Ga-0	2	1	1	0	1	3	0.078
MS0095	Ga-0	2	1	1	0	1	4	0.059
MS0095	Ga-0	2	1	1	0	1	5	0.066
MS0095	Ga-0	2	1	1	0	2	1	0.025
MS0095	Ga-0	2	1	1	0	2	2	0.024
MS0095	Ga-0	2	1	1	0	2	3	0.035
MS0095	Ga-0	2	1	1	0	2	4	0.013
MS0095	Ga-0	2	1	1	0	2	5	0.042
MS0095	Ga-0	2	1	1	0	3	1	0.006
MS0095	Ga-0	2	1	1	0	3	2	0.012
MS0095	Ga-0	2	1	1	0	3	3	0.025
MS0095	Ga-0	2	1	1	0	3	4	0.008
MS0095	Ga-0	2	1	1	0	3	5	0.012
MS0095	Ga-0	2	1	1	0	4	1	0.038
MS0095	Ga-0	2	1	1	0	4	2	0.036
MS0095	Ga-0	2	1	1	0	4	3	0.018
MS0095	Ga-0	2	1	1	0	4	4	0.018
MS0095	Ga-0	2	1	1	0	4	5	0.051
MS0095	Ga-0	2	1	1	0	5	1	0.043
MS0095	Ga-0	2	1	1	0	5	2	0.012
MS0095	Ga-0	2	1	1	0	5	3	0.054
MS0095	Ga-0	2	1	1	0	5	4	0.018
MS0095	Ga-0	2	1	1	0	5	5	0.021
MS0095	Ga-0	2	1	1	1	1	1	0.063
MS0095	Ga-0	2	1	1	1	1	2	0.127
MS0095	Ga-0	2	1	1	1	1	3	0.12
MS0095	Ga-0	2	1	1	1	1	4	0.088
MS0095	Ga-0	2	1	1	1	1	5	0.102
MS0095	Ga-0	2	1	1	1	2	1	0.062
MS0095	Ga-0	2	1	1	1	2	2	0.04
MS0095	Ga-0	2	1	1	1	2	3	0.049
MS0095	Ga-0	2	1	1	1	2	4	0.042
MS0095	Ga-0	2	1	1	1	2	5	0.06
MS0095	Ga-0	2	1	1	1	3	1	0.078
MS0095	Ga-0	2	1	1	1	3	2	0.066
MS0095	Ga-0	2	1	1	1	3	3	0.075
MS0095	Ga-0	2	1	1	1	3	4	0.108
MS0095	Ga-0	2	1	1	1	3	5	0.103
MS0095	Ga-0	2	1	1	1	4	1	0.125
MS0095	Ga-0	2	1	1	1	4	2	0.094
MS0095	Ga-0	2	1	1	1	4	3	0.123
MS0095	Ga-0	2	1	1	1	4	4	0.123
MS0095	Ga-0	2	1	1	1	4	5	0.134
MS0095	Ga-0	2	1	1	1	5	1	0.127
MS0095	Ga-0	2	1	1	1	5	2	0.076
MS0095	Ga-0	2	1	1	1	5	3	0.073
MS0095	Ga-0	2	1	1	1	5	4	0.077
MS0095	Ga-0	2	1	1	1	5	5	0.056
MS0001	Col-0	2	2	46	0	1	1	0.273
MS0001	Col-0	2	2	46	0	1	2	0.247
MS0001	Col-0	2	2	46	0	1	3	0.238
MS0001	Col-0	2	2	46	0	1	4	0.167
MS0001	Col-0	2	2	46	0	1	5	0.188
MS0001	Col-0	2	2	46	0	2	1	0.215
MS0001	Col-0	2	2	46	0	2	2	0.221
MS0001	Col-0	2	2	46	0	2	3	0.198
MS0001	Col-0	2	2	46	0	2	4	0.251
MS0001	Col-0	2	2	46	0	2	5	0.165
MS0001	Col-0	2	2	46	0	3	1	0.179
MS0001	Col-0	2	2	46	0	3	2	0.207
MS0001	Col-0	2	2	46	0	3	3	0.202
MS0001	Col-0	2	2	46	0	3	4	0.221
MS0001	Col-0	2	2	46	0	3	5	0.209
MS0001	Col-0	2	2	46	1	1	1	0.192
MS0001	Col-0	2	2	46	1	1	2	0.192
MS0001	Col-0	2	2	46	1	1	3	0.185
MS0001	Col-0	2	2	46	1	1	4	0.145
MS0001	Col-0	2	2	46	1	1	5	0.249
MS0001	Col-0	2	2	46	1	2	1	0.185
MS0001	Col-0	2	2	46	1	2	2	0.187
MS0001	Col-0	2	2	46	1	2	3	0.23
MS0001	Col-0	2	2	46	1	2	4	0.171
MS0001	Col-0	2	2	46	1	2	5	0.305
MS0001	Col-0	2	2	46	1	3	1	0.187
MS0001	Col-0	2	2	46	1	3	2	0.168
MS0001	Col-0	2	2	46	1	3	3	0.176
MS0001	Col-0	2	2	46	1	3	4	0.202
MS0001	Col-0	2	2	46	1	3	5	0.211
MS0001	Col-0	2	3	46	0	1	1	0.481
MS0001	Col-0	2	3	46	0	1	2	0.347
MS0001	Col-0	2	3	46	0	1	3	0.391
MS0001	Col-0	2	3	46	0	1	4	0.344
MS0001	Col-0	2	3	46	0	1	5	0.357
MS0001	Col-0	2	3	46	0	2	1	0.235
MS0001	Col-0	2	3	46	0	2	2	0.375
MS0001	Col-0	2	3	46	0	2	3	0.372
MS0001	Col-0	2	3	46	0	2	4	0.39
MS0001	Col-0	2	3	46	0	2	5	0.271
MS0001	Col-0	2	3	46	0	3	1	0.345
MS0001	Col-0	2	3	46	0	3	2	0.307
MS0001	Col-0	2	3	46	0	3	3	0.371
MS0001	Col-0	2	3	46	0	3	4	0.308
MS0001	Col-0	2	3	46	0	3	5	0.45
MS0001	Col-0	2	3	46	0	4	1	0.24
MS0001	Col-0	2	3	46	0	4	2	0.435
MS0001	Col-0	2	3	46	0	4	3	0.333
MS0001	Col-0	2	3	46	0	4	4	0.309
MS0001	Col-0	2	3	46	0	4	5	0.228
MS0001	Col-0	2	3	46	0	5	1	0.325
MS0001	Col-0	2	3	46	0	5	2	0.242
MS0001	Col-0	2	3	46	0	5	3	0.38
MS0001	Col-0	2	3	46	0	5	4	0.333
MS0001	Col-0	2	3	46	0	5	5	0.362
MS0001	Col-0	2	3	46	1	1	1	0.191
MS0001	Col-0	2	3	46	1	1	2	0.244
MS0001	Col-0	2	3	46	1	1	3	0.254
MS0001	Col-0	2	3	46	1	1	4	0.22
MS0001	Col-0	2	3	46	1	1	5	0.256
MS0001	Col-0	2	3	46	1	2	1	0.279
MS0001	Col-0	2	3	46	1	2	2	0.21
MS0001	Col-0	2	3	46	1	2	3	0.184
MS0001	Col-0	2	3	46	1	2	4	0.283
MS0001	Col-0	2	3	46	1	2	5	0.285
MS0001	Col-0	2	3	46	1	3	1	0.104
MS0001	Col-0	2	3	46	1	3	2	0.208
MS0001	Col-0	2	3	46	1	3	3	0.136
MS0001	Col-0	2	3	46	1	3	4	0.17
MS0001	Col-0	2	3	46	1	3	5	0.255
MS0001	Col-0	2	3	46	1	4	1	0.121
MS0001	Col-0	2	3	46	1	4	2	0.129
MS0001	Col-0	2	3	46	1	4	3	0.175
MS0001	Col-0	2	3	46	1	4	4	0.21
MS0001	Col-0	2	3	46	1	4	5	0.147
MS0001	Col-0	2	3	46	1	5	1	0.139
MS0001	Col-0	2	3	46	1	5	2	0.208
MS0001	Col-0	2	3	46	1	5	3	0.203
MS0001	Col-0	2	3	46	1	5	4	0.188
MS0001	Col-0	2	3	46	1	5	5	0.144
MS0094	Kondara	2	3	5	0	1	1	0.145
MS0094	Kondara	2	3	5	0	1	2	0.213
MS0094	Kondara	2	3	5	0	1	3	0.157
MS0094	Kondara	2	3	5	0	1	4	0.174
MS0094	Kondara	2	3	5	0	1	5	0.159
MS0094	Kondara	2	3	5	0	2	1	0.162
MS0094	Kondara	2	3	5	0	2	2	0.162
MS0094	Kondara	2	3	5	0	2	3	0.18
MS0094	Kondara	2	3	5	0	2	4	0.157
MS0094	Kondara	2	3	5	0	2	5	0.185
MS0094	Kondara	2	3	5	0	3	1	0.201
MS0094	Kondara	2	3	5	0	3	2	0.202
MS0094	Kondara	2	3	5	0	3	3	0.2
MS0094	Kondara	2	3	5	0	3	4	0.19
MS0094	Kondara	2	3	5	0	3	5	0.222
MS0094	Kondara	2	3	5	0	4	1	0.246
MS0094	Kondara	2	3	5	0	4	2	0.165
MS0094	Kondara	2	3	5	0	4	3	0.18
MS0094	Kondara	2	3	5	0	4	4	0.19
MS0094	Kondara	2	3	5	0	4	5	0.167
MS0094	Kondara	2	3	5	0	5	1	0.202
MS0094	Kondara	2	3	5	0	5	2	0.168
MS0094	Kondara	2	3	5	0	5	3	0.207
MS0094	Kondara	2	3	5	0	5	4	0.257
MS0094	Kondara	2	3	5	0	5	5	0.224
MS0094	Kondara	2	3	5	1	1	1	0.022
MS0094	Kondara	2	3	5	1	1	2	0.017
MS0094	Kondara	2	3	5	1	1	3	0.012
MS0094	Kondara	2	3	5	1	1	4	0.011
MS0094	Kondara	2	3	5	1	1	5	0.023
MS0094	Kondara	2	3	5	1	2	1	0.017
MS0094	Kondara	2	3	5	1	2	2	0.016
MS0094	Kondara	2	3	5	1	2	3	0.028
MS0094	Kondara	2	3	5	1	2	4	0.023
MS0094	Kondara	2	3	5	1	2	5	0.028
MS0094	Kondara	2	3	5	1	3	1	0.028
MS0094	Kondara	2	3	5	1	3	2	0.039
MS0094	Kondara	2	3	5	1	3	3	0.023
MS0094	Kondara	2	3	5	1	3	4	0.018
MS0094	Kondara	2	3	5	1	3	5	0.011
MS0094	Kondara	2	3	5	1	4	1	0.018
MS0094	Kondara	2	3	5	1	4	2	0.017
MS0094	Kondara	2	3	5	1	4	3	0.011
MS0094	Kondara	2	3	5	1	4	4	0.017
MS0094	Kondara	2	3	5	1	4	5	0.011
MS0094	Kondara	2	3	5	1	5	1	0.011
MS0094	Kondara	2	3	5	1	5	2	0
MS0094	Kondara	2	3	5	1	5	3	0.023
MS0094	Kondara	2	3	5	1	5	4	0
MS0094	Kondara	2	3	5	1	5	5	0.017
MS0001	Col-0	2	1	46	0	4	1	0.245
MS0001	Col-0	2	1	46	0	4	2	0.31
MS0001	Col-0	2	1	46	0	4	3	0.258
MS0001	Col-0	2	1	46	0	4	4	0.27
MS0001	Col-0	2	1	46	0	4	5	0.233
MS0001	Col-0	1	4	31	0	1	1	0.252
MS0001	Col-0	1	4	31	0	1	2	0.21
MS0001	Col-0	1	4	31	0	1	3	0.28
MS0001	Col-0	1	4	31	0	1	4	0.239
MS0001	Col-0	1	4	31	0	1	5	0.221
MS0001	Col-0	1	4	31	0	2	1	0.13
MS0001	Col-0	1	4	31	0	2	2	0.146
MS0001	Col-0	1	4	31	0	2	3	0.182
MS0001	Col-0	1	4	31	0	2	4	0.23
MS0001	Col-0	1	4	31	0	2	5	0.144
MS0001	Col-0	1	4	31	0	3	1	0.196
MS0001	Col-0	1	4	31	0	3	2	0.228
MS0001	Col-0	1	4	31	0	3	3	0.252
MS0001	Col-0	1	4	31	0	3	4	0.183
MS0001	Col-0	1	4	31	0	3	5	0.141
MS0001	Col-0	1	4	31	0	4	1	0.251
MS0001	Col-0	1	4	31	0	4	2	0.191
MS0001	Col-0	1	4	31	0	4	3	0.28
MS0001	Col-0	1	4	31	0	4	4	0.233
MS0001	Col-0	1	4	31	0	4	5	0.225
MS0001	Col-0	1	4	31	0	5	1	0.113
MS0001	Col-0	1	4	31	0	5	2	0.162
MS0001	Col-0	1	4	31	0	5	3	0.164
MS0001	Col-0	1	4	31	0	5	4	0.126
MS0001	Col-0	1	4	31	0	5	5	0.165
MS0001	Col-0	1	4	31	1	1	1	0.161
MS0001	Col-0	1	4	31	1	1	2	0.115
MS0001	Col-0	1	4	31	1	1	3	0.112
MS0001	Col-0	1	4	31	1	1	4	0.186
MS0001	Col-0	1	4	31	1	1	5	0.174
MS0001	Col-0	1	4	31	1	2	1	0.13
MS0001	Col-0	1	4	31	1	2	2	0.103
MS0001	Col-0	1	4	31	1	2	3	0.169
MS0001	Col-0	1	4	31	1	2	4	0.133
MS0001	Col-0	1	4	31	1	2	5	0.16
MS0001	Col-0	1	4	31	1	3	1	0.175
MS0001	Col-0	1	4	31	1	3	2	0.153
MS0001	Col-0	1	4	31	1	3	3	0.23
MS0001	Col-0	1	4	31	1	3	4	0.223
MS0001	Col-0	1	4	31	1	3	5	0.241
MS0001	Col-0	1	4	31	1	4	1	0.175
MS0001	Col-0	1	4	31	1	4	2	0.103
MS0001	Col-0	1	4	31	1	4	3	0.14
MS0001	Col-0	1	4	31	1	4	4	0.128
MS0001	Col-0	1	4	31	1	4	5	0.138
MS0001	Col-0	1	4	31	1	5	1	0.22
MS0001	Col-0	1	4	31	1	5	2	0.195
MS0001	Col-0	1	4	31	1	5	3	0.223
MS0001	Col-0	1	4	31	1	5	4	0.22
MS0001	Col-0	1	4	31	1	5	5	0.168
MS0001	Col-0	2	4	26	0	1	1	0.315
MS0001	Col-0	2	4	26	0	1	2	0.276
MS0001	Col-0	2	4	26	0	1	3	0.286
MS0001	Col-0	2	4	26	0	1	4	0.291
MS0001	Col-0	2	4	26	0	1	5	0.251
MS0001	Col-0	2	4	26	0	2	1	0.312
MS0001	Col-0	2	4	26	0	2	2	0.212
MS0001	Col-0	2	4	26	0	2	3	0.318
MS0001	Col-0	2	4	26	0	2	4	0.226
MS0001	Col-0	2	4	26	0	2	5	0.262
MS0001	Col-0	2	4	26	0	3	1	0.325
MS0001	Col-0	2	4	26	0	3	2	0.288
MS0001	Col-0	2	4	26	0	3	3	0.326
MS0001	Col-0	2	4	26	0	3	4	0.238
MS0001	Col-0	2	4	26	0	3	5	0.216
MS0001	Col-0	2	4	26	0	4	1	0.334
MS0001	Col-0	2	4	26	0	4	2	0.294
MS0001	Col-0	2	4	26	0	4	3	0.343
MS0001	Col-0	2	4	26	0	4	4	0.338
MS0001	Col-0	2	4	26	0	4	5	0.287
MS0001	Col-0	2	4	26	0	5	1	0.326
MS0001	Col-0	2	4	26	0	5	2	0.342
MS0001	Col-0	2	4	26	0	5	3	0.301
MS0001	Col-0	2	4	26	0	5	4	0.285
MS0001	Col-0	2	4	26	0	5	5	0.309
MS0001	Col-0	2	4	26	1	1	1	0.262
MS0001	Col-0	2	4	26	1	1	2	0.315
MS0001	Col-0	2	4	26	1	1	3	0.362
MS0001	Col-0	2	4	26	1	1	4	0.328
MS0001	Col-0	2	4	26	1	1	5	0.302
MS0001	Col-0	2	4	26	1	2	1	0.313
MS0001	Col-0	2	4	26	1	2	2	0.365
MS0001	Col-0	2	4	26	1	2	3	0.272
MS0001	Col-0	2	4	26	1	2	4	0.309
MS0001	Col-0	2	4	26	1	2	5	0.377
MS0001	Col-0	2	4	26	1	3	1	0.306
MS0001	Col-0	2	4	26	1	3	2	0.296
MS0001	Col-0	2	4	26	1	3	3	0.301
MS0001	Col-0	2	4	26	1	3	4	0.32
MS0001	Col-0	2	4	26	1	3	5	0.267
MS0001	Col-0	2	4	26	1	4	1	0.327
MS0001	Col-0	2	4	26	1	4	2	0.234
MS0001	Col-0	2	4	26	1	4	3	0.227
MS0001	Col-0	2	4	26	1	4	4	0.254
MS0001	Col-0	2	4	26	1	4	5	0.303
